# Supplementary material for: Expression profiles analysis identifies specific interferon-stimulated signatures as potential diagnostic and predictive indicators of JAK2V617F + myelofibrosis
Source: Front Genet. 2022 Aug 18;13:927018. doi: 10.3389/fgene.2022.927018 (PMC9434717; doi:10.3389/fgene.2022.927018)
Supplement: Supplementary file 1 [file Table2.xlsx]

## Sheet: Sheet1
Supplementary Table 2 Reactome pathways commonly or uniquely enriched in JAK2V617F+ PV, JAK2V617F+ ET or JAK2V617F+ PMF
	Pathways commonly enriched in PV, ET and PMF			Pathways uniquely enriched in PMF
JAK2V617F+ PV	TRUE	FALSE	TRUE	FALSE	TRUE	FALSE	TRUE
JAK2V617F+ ET	TRUE	TRUE	FALSE	FALSE	TRUE	TRUE	FALSE
JAK2V617F+ PMF	TRUE	TRUE	TRUE	TRUE	FALSE	FALSE	FALSE
Number of enriched pathways by upregulated genes	19	3	0	21	3	2	3
Reactome Pathways	Neutrophil degranulation	Cell surface interactions at the vascular wall		Interferon alpha/beta signaling	Erythrocytes take up carbon dioxide and release oxygen	Scavenging of heme from plasma	Microtubule-dependent trafficking of connexons from Golgi to the plasma membrane
	Antimicrobial peptides	Extracellular matrix organization		Interferon Signaling	O2/CO2 exchange in erythrocytes	Degradation of the extracellular matrix	Transport of connexons to the plasma membrane
	Interleukin-10 signaling	Immunoregulatory interactions between a Lymphoid and a non-Lymphoid cell		Interferon gamma signaling	FCGR3A-mediated IL10 synthesis		Binding and Uptake of Ligands by Scavenger Receptors
	MyD88 deficiency (TLR2/4)			Generation of second messenger molecules
	IRAK4 deficiency (TLR2/4)			Platelet Aggregation (Plug Formation)
	Regulation of TLR by endogenous ligand			Platelet Adhesion to exposed collagen
	G alpha (i) signalling events			FCERI mediated MAPK activation
	RHO GTPases Activate NADPH Oxidases			RUNX1 regulates genes involved in megakaryocyte differentiation and platelet function
	Peptide ligand-binding receptors			Regulated Necrosis
	Antigen processing-Cross presentation			Toll-like Receptor Cascades
	FCGR activation			GP1b-IX-V activation signalling
	Interleukin-4 and Interleukin-13 signaling			Toll Like Receptor 4 (TLR4) Cascade
	Diseases of Immune System			Purinergic signaling in leishmaniasis infection
	Diseases associated with the TLR signaling cascade			Cell recruitment (pro-inflammatory response)
	Signaling by Interleukins			Transcriptional regulation of granulopoiesis
	Chemokine receptors bind chemokines			Pyroptosis
	Platelet degranulation			Activation of anterior HOX genes in hindbrain development during early embryogenesis
	Response to elevated platelet cytosolic Ca2+			Activation of HOX genes during differentiation
	Platelet activation, signaling and aggregation			Synthesis of Prostaglandins (PG) and Thromboxanes (TX)
				GRB2:SOS provides linkage to MAPK signaling for Integrins
				p130Cas linkage to MAPK signaling for integrins
TRUE—— The pathway is enriched in this subtype.
FALSE—— The pathway is not enriched in this subtype.
