# Supplementary material for: Expression profiles analysis identifies specific interferon-stimulated signatures as potential diagnostic and predictive indicators of JAK2V617F + myelofibrosis
Source: Front Genet. 2022 Aug 18;13:927018. doi: 10.3389/fgene.2022.927018 (PMC9434717; doi:10.3389/fgene.2022.927018)
Supplement: Supplementary file 3 [file Table1.xlsx]

## Sheet: Total DEGs
Supplementary Table 1A DEGs commonly or uniquely dysregulated in JAK2V617F+ PV, JAK2V617F+ ET or JAK2V617F+ PMF
	Overlapping DEGs in PV, ET and PMF			Unique DEGs in PMF
JAK2V617F+ PV	TRUE	FALSE	TRUE	FALSE	TRUE	FALSE	TRUE		TRUE—— The gene is dysregulated in this subtype.
JAK2V617F+ ET	TRUE	TRUE	FALSE	FALSE	TRUE	TRUE	FALSE		FALSE—— The gene is not dysregulated in this subtype.
JAK2V617F+ PMF	TRUE	TRUE	TRUE	TRUE	FALSE	FALSE	FALSE
Number of genes	119	40	32	388	83	83	31
Gene symbol	TCF4	MSRB1	PALD1	AURKB	NXT2	MAZ	SRRT
	ZNF682	AHI1	RRM1	BRCA2	CD81	TRIM41	RFC3
	S100A8	CDC42EP3	BLNK	E2F7	ZNF800	PPIP5K1	PARVG
	ADA	GEN1	FHIT	POLQ	ERI2	ZFYVE27	ZNF267
	SPNS3	HK3	SDK2	KIF22	PRPS2	PPP1R12C	UBA1
	STK32B	DAPP1	DNTT	CEP55	TLE5	FKTN	PTPRCAP
	ANXA3	CTSS	TSPAN14	ST3GAL6	TLCD4	RPUSD3	STXBP5
	S100A12	TENT5C	KCNK5	GNG7	FYTTD1	PES1	ANXA6
	S100A9	FCER1G	GPAT3	RAD54L	LANCL1	SETD2	PRPF4B
	DEFA4	RELL1	CD19	FOXM1	NMD3	TRMT1	TFRC
	NT5DC2	CD8A	STAT4	ALG14	TRIM28	TMEM222	PIK3C2B
	LCN2	IL2RB	FLT3	HJURP	FNDC3B	ZBED3	LAMP2
	QPCT	GZMA	TP53INP1	SKP2	TOR1AIP1	MATK	C4orf46
	SEC63	VCAN	CDH2	ASF1B	CASP3	CNPY3	GAL
	BAHCC1	ITGB3	IRF4	TCF19	RCSD1	DDX24	STARD4
	LTF	CD3D	RUNX2	TSPAN2	TCEA1	ZMAT1	HSPH1
	OLFM4	ALOX5	LINC01013	GINS3	PPIP5K2	ADAM10	SRSF1
	CAMP	CLEC4A	IL1R1	KIF15	TRABD	GYPA	SSX2IP
	FAM53B	CXCL1	AFF3	NUF2	GNAQ	CAST	ELOVL6
	RGS18	SLC7A7	RXFP1	UHRF1	MDM4	CERT1	LAT2
	C1QTNF4	IGSF6	PIEZO2	BARD1	RDX	SNRPA	UFM1
	S100P	PF4	LTB	MCM10	PLXNC1	CD34	EREG
	EBF1	PRF1	MME	HELLS	PLXND1	KRBOX5	DEK
	C2orf88	CD68	CCDC81	CDCA8	BCR	SHMT2	TMED2
	MZB1	RNASE3	MYLK	CHTF18	PRKAR2B	EFCAB2	ZHX2
	STOM	HCK	IRF8	KIF14	MORC3	TBC1D32	ALDH1A1
	MMP9	CTSH	FCMR	IFITM1	RFESD	B3GNT2	DDX17
	MMP8	S100A11	RAG2	PIF1	SASH3	MCTP2	ATP7B
	COL5A1	LGALSL	CSGALNACT1	NEK2	TMX1	IFRD1	PXDN
	BCL2A1	LRRK2	CMTM8	DNASE2	SNAP23	ZBTB8A	HSPA6
	SMAD1	LILRB2	CRYBG1	PRTN3	TMEM38B	SERPING1	EIF2A
	GCSAML	KLRB1	FAM47E	MXD3	YPEL1	GNB4
	SLC4A7	NR4A3		ESPL1	PBXIP1	H1-10
	EPSTI1	GTSF1		CDC6	G3BP1	BST2
	IGLL1	CTSG		KIFC1	SMIM24	SSBP3
	SIGLEC10	LGALS2		CCDC150	ELOVL5	SEC31B
	CXCL8	CSTA		ASPM	CPSF2	GNA15
	PTX3	CLEC1B		EIF2AK3	ERG	SERPINB2
	VPREB1	PPBP		NUSAP1	CPOX	DDAH2
	IER5	GIMAP4		GBP2	GOLIM4	TACSTD2
	TCN1			SPAG5	CRISP3	GCA
	MYO5C			ZNF367	PPP2R5A	ZNF428
	P2RY14			FAM111B	SLC39A8	PRDM8
	PTGS2			CENPM	ZDHHC2	SERPINB10
	VPREB3			ECT2	PDZD8	SIGLEC5
	FCGR2A			ELOVL7	CBLL1	TMEM154
	BACH2			MCM8	CD164	ZFP36L2
	ARG1			SKA3	PTP4A1	FCAR
	CKAP4			RPL39L	RETN	BLVRB
	RETREG1			TOP2A	SDCBP	ARL17A
	CD79B			KIF11	TPM4	CEBPE
	PLBD1			IFITM3	SUZ12	KCTD12
	SLC23A1			DIAPH3	HES6	AP1S2
	STAT1			BUB1B	UBE2E2	DCK
	AREG			CARHSP1	NAV1	MORN2
	LCN6			NCAPG2	NCOA7	WIPI1
	IGHV5-78			E2F8	IDH1	VSTM1
	CD79A			MYBL2	TUBA4A	KIAA0513
	CEACAM8			MAD2L2	DNAJA4	TRIB1
	POU2AF1			HTATIP2	RHAG	PGLYRP1
	G0S2			TRIP13	SLPI	COL17A1
	AKAP12			ZWINT	GPR160	CRISPLD2
	HP			KIF2C	DLC1	PARP8
	LAT			EZH2	OLR1	ZNF503
	MCEMP1			CD244	ABCC4	CPVL
	CD72			UGT3A2	UGCG	CST7
	HMHB1			MND1	CLEC4D	ADM
	HBG1			FANCI	KCNH2	TGFBI
	HBD			CDC25A	EPB42	SGK1
	SELP			MTFR2	NMU	LTBP1
	CHI3L1			TIMELESS	GANAB	ZFY
	SCN3A			IRF9	AHSP	TXLNGY
	CYSTM1			SLC35D1	OVOS2	USP9Y
	CXCL2			TNFSF10	CEACAM1	DDX3Y
	FHL2			KIF4A	CA1	ERAP2
	RAB31			DTX4	PRG2	RPS4Y1
	RAG1			GATA2	ALOX5AP	EIF1AY
	NPY			CIP2A	HBB	CYP1B1
	FGR			NCAPD3	CD83	KDM5D
	FPR1			HOXB2	MNDA	XIST
	PDE4B			DLGAP5	TUBB2A	CD163
	STAG3			ATAD2	HLA-DRB4	MS4A6A
	RIMS3			NIBAN3	LYZ	HLA-DRB5
	P4HA2			CDKN1C
	PADI4			GLIPR2
	CD36			LIG1
	VNN2			RAD51
	FYB1			SPC25
	HBM			KNTC1
	KYNU			PARP9
	LILRB3			PSMC3IP
	PTPRD			IFI44
	LGALS3			CENPE
	CCL5			S100A10
	ITGAM			KIF20B
	IER3			ESCO2
	ORM1			TMEM237
	FCN1			ADAM8
	RGS1			NOM1
	FCGR3B			IFIH1
	C3AR1			POGLUT3
	GP1BA			NDC80
	FGFBP2			IFITM2
	NID2			ARHGEF3
	DUSP2			PHIP
	GBP5			PIMREG
	NCF2			CDCA3
	CX3CR1			RAB33A
	CYBB			MINDY1
	TUBB1			SERPINB8
	TYROBP			CPPED1
	GNLY			EMP3
	GZMH			SLC35D2
	CXCR2			ATAD5
	GZMB			STIL
	FGL2			PCNA
	FCGR3A			POLD1
	SERPINA1			KIF23
	CD14			TLE4
				SMC2
				ANLN
				IFIT3
				PDSS1
				ZNF467
				SKA1
				UBE2F
				TLE1
				TIMP1
				PDLIM1
				H2AX
				RAD51AP1
				CACNB2
				CCNE2
				QRSL1
				GMPR
				OAS1
				TOR4A
				XAF1
				DSCC1
				CDC42SE1
				AZU1
				BRCA1
				SAMD9L
				CDK1
				RGS10
				FEN1
				KIF18A
				OPTN
				CDC45
				IFI6
				ORC6
				HMMR
				CCNA2
				TESPA1
				ADGRA3
				FAM124B
				TRPT1
				WHAMMP3
				TPX2
				ELANE
				CTNNAL1
				MX1
				BIRC3
				ZNF826P
				MLLT3
				TRIM58
				BIRC5
				RFWD3
				FBXO5
				MASTL
				IL15
				MX2
				IFIT1
				SORT1
				MCM4
				FAM214B
				BUB1
				DHFR
				GIMAP2
				SPDL1
				FABP4
				GINS4
				LAG3
				CENPK
				IFI44L
				MPO
				CMPK2
				TK1
				H2BC21
				CDC20
				PIK3AP1
				PLEKHO2
				DTL
				SVOPL
				SKAP1
				PCLAF
				TAL1
				ANXA2P2
				ACRBP
				PRC1
				MPP7
				CENPW
				FOXRED2
				IL1B
				CENPF
				CFH
				MKI67
				MEX3B
				TNFAIP2
				UBE2C
				PIM1
				SGO2
				DEPDC1
				MNS1
				GINS2
				CDKN3
				JUNB
				TYMS
				MEF2A
				SUCNR1
				NCAPD2
				TFDP1
				PBK
				CHEK1
				LDLRAD4
				KIF20A
				GINS1
				ADGRE5
				RHOF
				CCNB2
				CEP135
				APOLD1
				MAD2L1
				ABHD17C
				VSIR
				TXNIP
				CAV2
				KLF9
				RSAD2
				RTP4
				TIMP3
				CENPH
				CKS1B
				TGFB1I1
				NFKBIA
				CCNB1
				ODF3B
				CD44
				CENPN
				CAPN2
				MSH6
				OR7A5
				VWF
				TUBB6
				HPSE
				CENPU
				H2AC8
				SAT1
				HLA-DPB1
				HAL
				SYTL4
				CD69
				GP9
				MCM2
				ADRA2A
				SECTM1
				PAG1
				EVI2A
				IRF1
				TLN1
				CASP1
				MARCHF2
				DHRS9
				GIMAP7
				LGMN
				PTGS1
				TAPT1
				CMTM5
				BAG3
				RAB27B
				DPYSL3
				STAC
				TTK
				HEMGN
				MS4A3
				DNASE1L3
				DHCR24
				BTBD6
				IER2
				GBP1
				H2AC6
				PDZK1IP1
				PTH2R
				ISG15
				TMEM45A
				HCP5
				MTARC2
				SND1-IT1
				RNASE2
				MMD
				KBTBD11
				GRAP2
				SIK1
				FREM1
				HBE1
				MT1F
				TPBG
				CKB
				MAL
				TM4SF1
				POLE2
				JCHAIN
				CXCL12
				CARD16
				HLA-F
				UBE2T
				TREML1
				PABPC4L
				SPOCK2
				ADGRE1
				CXCR4
				ITGAX
				SGMS2
				RRM2
				CFP
				FAM107B
				AIF1
				POMC
				IRX1
				NRGN
				HPGD
				PPP2R2B
				AGRN
				CD24
				JUN
				STXBP6
				LY86
				CP
				RNASE6
				AOAH
				TBC1D9
				THBS1
				H3C4
				CXCL10
				ID1
				SLC16A14
				CHST15
				PTPRE
				KLF2
				KRT18
				SLC22A4
				MTX3
				GIMAP8
				ENPP2
				DDO
				SETBP1
				H2AC7
				TOM1L1
				PILRA
				EGF
				EGLN1
				LILRA6
				EGR2
				TSPYL5
				RYR3
				CRNDE
				CCDC42
				CCL3
				TMEM98
				MAP3K7CL
				RGCC
				FCER1A
				SPTA1
				ENAH
				EGR1
				IFI27
				MARCKS
				IL1RN
				CNN3
				DIRAS3
				ALAS2
				GZMK
				SLFN5
				NFIB
				EPCAM
				GNG11
				TPD52L1
				CEBPD

## Sheet: Upregulated DEGs
Supplementary Table 1B DEGs commonly or uniquely upregulated in JAK2V617F+ PV, JAK2V617F+ ET or JAK2V617F+ PMF
	Genes commonly upregulated in PV, ET and PMF			Genes uniquely upregulated in PMF
JAK2V617F+ PV	TRUE	FALSE	TRUE	FALSE	TRUE	FALSE	TRUE			TRUE—— The gene is upregulated in this subtype.
JAK2V617F+ ET	TRUE	TRUE	FALSE	FALSE	TRUE	TRUE	FALSE			FALSE—— The gene is not upregulated in this subtype.
JAK2V617F+ PMF	TRUE	TRUE	TRUE	TRUE	FALSE	FALSE	FALSE
Number of genes	78	32	7	182	64	39	22
Gene symbol	S100A8	MSRB1	KCNK5	TSPAN2	NXT2	ADAM10	RFC3
	ANXA3	CDC42EP3	GPAT3	IFITM1	ZNF800	GYPA	ZNF267
	S100A12	HK3	STAT4	DNASE2	ERI2	CAST	STXBP5
	S100A9	DAPP1	IL1R1	GBP2	PRPS2	CERT1	PRPF4B
	DEFA4	CTSS	RXFP1	ELOVL7	TLCD4	B3GNT2	TFRC
	LCN2	TENT5C	PIEZO2	IFITM3	FYTTD1	IFRD1	RRM1
	QPCT	FCER1G	FAM47E	HTATIP2	LANCL1	SERPINB2	LAMP2
	LTF	CD8A		CD244	NMD3	TACSTD2	C4orf46
	OLFM4	IL2RB		IRF9	FNDC3B	GCA	GAL
	CAMP	GZMA		TNFSF10	TOR1AIP1	SERPINB10	STARD4
	RGS18	VCAN		GATA2	CASP3	SIGLEC5	HSPH1
	S100P	ITGB3		HOXB2	TCEA1	TMEM154	SRSF1
	C2orf88	CD3D		CDKN1C	PPIP5K2	FCAR	SSX2IP
	STOM	ALOX5		GLIPR2	GNAQ	BLVRB	ELOVL6
	MMP9	CLEC4A		PARP9	RDX	CEBPE	UFM1
	MMP8	CXCL1		IFI44	PLXNC1	KCTD12	EREG
	BCL2A1	SLC7A7		S100A10	PRKAR2B	AP1S2	DEK
	GCSAML	IGSF6		ADAM8	MORC3	DCK	TMED2
	EPSTI1	PF4		IFIH1	RFESD	WIPI1	ALDH1A1
	SIGLEC10	PRF1		IFITM2	TMX1	VSTM1	DDX17
	CXCL8	CD68		ARHGEF3	SNAP23	KIAA0513	ATP7B
	PTX3	HCK		RAB33A	TMEM38B	TRIB1	HSPA6
	IER5	CTSH		MINDY1	G3BP1	PGLYRP1
	TCN1	S100A11		CPPED1	ELOVL5	COL17A1
	PTGS2	LGALSL		EMP3	CPSF2	CRISPLD2
	FCGR2A	LRRK2		SLC35D2	CPOX	PARP8
	ARG1	LILRB2		IFIT3	GOLIM4	CPVL
	CKAP4	KLRB1		ZNF467	CRISP3	CST7
	PLBD1	LGALS2		UBE2F	PPP2R5A	ADM
	STAT1	CLEC1B		TIMP1	SLC39A8	RNASE3
	CEACAM8	PPBP		PDLIM1	ZDHHC2	TGFBI
	G0S2	GIMAP4		CACNB2	PDZD8	SGK1
	HP			GMPR	CBLL1	LTBP1
	LAT			OAS1	CD164	CTSG
	MCEMP1			TOR4A	PTP4A1	CYP1B1
	HBG1			XAF1	RETN	CSTA
	HBD			CDC42SE1	SDCBP	XIST
	SELP			SAMD9L	SUZ12	CD163
	CHI3L1			RGS10	HES6	MS4A6A
	CYSTM1			OPTN	NCOA7
	CXCL2			IFI6	IDH1
	FHL2			TESPA1	TUBA4A
	RAB31			FAM124B	DNAJA4
	FGR			TRPT1	RHAG
	FPR1			WHAMMP3	SLPI
	PADI4			MX1	GPR160
	CD36			BIRC3	DLC1
	VNN2			MLLT3	OLR1
	FYB1			TRIM58	ABCC4
	HBM			IL15	UGCG
	KYNU			MX2	CLEC4D
	LILRB3			IFIT1	KCNH2
	LGALS3			SORT1	EPB42
	CCL5			FAM214B	NMU
	ITGAM			GIMAP2	AHSP
	IER3			LAG3	CEACAM1
	ORM1			IFI44L	CA1
	FCN1			CMPK2	PRG2
	RGS1			H2BC21	ALOX5AP
	FCGR3B			PLEKHO2	HBB
	C3AR1			SVOPL	CD83
	GP1BA			SKAP1	MNDA
	FGFBP2			TAL1	TUBB2A
	DUSP2			ANXA2P2	LYZ
	GBP5			ACRBP
	NCF2			MPP7
	CX3CR1			IL1B
	CYBB			CFH
	TUBB1			MEX3B
	TYROBP			TNFAIP2
	GNLY			PIM1
	GZMH			JUNB
	CXCR2			ADGRE5
	GZMB			RHOF
	FGL2			VSIR
	FCGR3A			TXNIP
	SERPINA1			CAV2
	CD14			KLF9
				RSAD2
				RTP4
				TIMP3
				TGFB1I1
				NFKBIA
				ODF3B
				CD44
				CAPN2
				VWF
				TUBB6
				HPSE
				H2AC8
				SAT1
				HLA-DPB1
				SYTL4
				CD69
				GP9
				ADRA2A
				SECTM1
				EVI2A
				IRF1
				TLN1
				CASP1
				MARCHF2
				DHRS9
				GIMAP7
				PTGS1
				CMTM5
				BAG3
				RAB27B
				DPYSL3
				STAC
				HEMGN
				DHCR24
				IER2
				GBP1
				H2AC6
				PDZK1IP1
				PTH2R
				ISG15
				TMEM45A
				HCP5
				MTARC2
				MMD
				GRAP2
				FREM1
				HBE1
				MT1F
				TPBG
				CKB
				MAL
				TM4SF1
				CARD16
				HLA-F
				TREML1
				PABPC4L
				SPOCK2
				ADGRE1
				ITGAX
				SGMS2
				CFP
				AIF1
				NRGN
				HPGD
				PPP2R2B
				JUN
				STXBP6
				CP
				AOAH
				TBC1D9
				THBS1
				H3C4
				CXCL10
				ID1
				KLF2
				KRT18
				GIMAP8
				ENPP2
				DDO
				SETBP1
				H2AC7
				TOM1L1
				PILRA
				EGF
				LILRA6
				EGR2
				CCDC42
				CCL3
				TMEM98
				MAP3K7CL
				FCER1A
				ENAH
				EGR1
				IFI27
				MARCKS
				IL1RN
				CNN3
				DIRAS3
				ALAS2
				GZMK
				SLFN5
				NFIB
				GNG11
				TPD52L1
